# Supplementary material for: Pharmaceuticals Promoting Premature Termination Codon Readthrough: Progress in Development
Source: Biomolecules. 2023 Jun 14;13(6):988. doi: 10.3390/biom13060988 (PMC10296333; doi:10.3390/biom13060988)
Supplement: Supplementary file 1 [file biomolecules-13-00988-s001.zip]

Archive with 1 entries (1 files):
- biomolecules-2391899-supplementary.xlsx
