# Supplementary material for: Pharmaceuticals Promoting Premature Termination Codon Readthrough: Progress in Development
Source: Biomolecules. 2023 Jun 14;13(6):988. doi: 10.3390/biom13060988 (PMC10296333; doi:10.3390/biom13060988)
Supplement: Supplementary file 1 [file biomolecules-13-00988-s001.zip › biomolecules-2391899-supplementary.xlsx]

## Sheet: Sheet1
Supplementary Table S1. Summary of PTC readthrough activity of TRIDs ( mainly ataluren, G418 and gentamicin) in different non-clinical models of genetic disorders caused by nonsense mutations.
Disease		Gene and Mutation site	Model	TRIDs and dose	Results	Years	References
Eye-related diseases	Retinitis pigmentosa (RP)	FAM161A (p.R523X)	Fibroblasts’ cell lines from six RP patients (AR)	10μg/ml ataluren; 1mg/ml gentamicin	Ataluren treatment were able to restore FAM161A expression, localization, co-localization with α-tubulin,Ciliogenesis and cilia length (similar to the level that was observed in cells from healthy controls). Gentamicin was less efficient compared to ataluren.	2022	Beryozkin A, Samanta A, Gopalakrishnan P, et al. Translational Read-Through Drugs (TRIDs) Are Able to Restore Protein Expression and Ciliogenesis in Fibroblasts of Patients with Retinitis Pigmentosa Caused by a Premature Termination Codon in FAM161A. Int J Mol Sci. 2022;23(7):3541.
	Retinitis pigmentosa (RP)	RPGR(p.Leu385X)	Patient-derived fibroblasts	30 µM ataluren	Applying ataluren restored RPGR at the cilium in approximately 8% of patient-derived cells	2020	Vössing C, Owczarek-Lipska M, Nagel-Wolfrum K, Reiff C, Jüschke C, Neidhardt J. Translational Read-Through Therapy of RPGR Nonsense Mutations. Int J Mol Sci. 2020;21(22):8418.
	Retinitis pigmentosa (PR)	MERTK (c.1951 C>T)	Fibroblast-derived iPSCs to generate retinal pigment epithelium (RPE) from an individual suffering from retinitis pigmentosa (MERTK-RPE)	750 μM G418; 10μg/ml ataluren	Exposure of the MERTK-RPE to G418 was able to restore expression of a protein of similar size to MERTK, but this restoration of protein did not correlate into a functional rescue, as the MERTK-RPE were still unable to phagocytose POS. Following treatment of the MERTK-RPE with ataluren was able to restore expression of MERTK in the MERTK-RPE. Furthermore, the ataluren treatment restored 12% of the…	2017	Ramsden CM, Nommiste B, R Lane A, et al. Rescue of the MERTK phagocytic defect in a human iPSC disease model using translational read-through inducing drugs. Sci Rep. 2017;7(1):51.
	Retinal degeneration	Rhodopsin gene (p. S334X); Rpe65 (p. R44X)	A transgenic rat model of dominant disease caused by a PTC in rhodopsin (S334X); and a mouse model of recessive disease (rd12) caused by a PTC in the retinoid isomerase Rpe65 (R44X).	Beginning at postnatal day 5, animals received daily subcutaneous injections of gentamicin or G418 at a range of doses	Systemic treatment with aminoglycoside significantly increased the number of surviving photoreceptors in the S334ter rat model over several weeks of treatment, but was not effective in slowing the retinal degeneration in the rd12 mouse model. Similarly, ERG recordings indicated better preservation of retinal function in the treated S334ter rats, but no difference was observed in the rd12 mice. Da…	2008	Guerin K, Gregory-Evans CY, Hodges MD, et al. Systemic aminoglycoside treatment in rodent models of retinitis pigmentosa. Exp Eye Res. 2008;87(3):197-207.
	X-linked retinitis pigmentos	RP2 (p.R120X)	patient iPSC-derived retinal pigment epithelium cells	750, 500μM G418, 10μg/ml ataluren	Up to 20% of endogenous, full-length RP2 protein was restored in R120X cells using the translational read-through inducing drugs (TRIDs) G418 and ataluren. This level of restored RP2 was sufficient to reverse the cellular phenotypic defects observed in both the R120X patient fibroblasts and iPSC-RPE cells.	2015	Schwarz N, Carr AJ, Lane A, et al. Translational read-through of the RP2 Arg120stop mutation in patient iPSC-derived retinal pigment epithelium cells. Hum Mol Genet. 2015;24(4):972-986.
	Leber congenital amaurosis type 4 (LCA4)	AIPL1(p.W278X)	iPSC retinal organoids (ROs) model derived from two patient’s renal epithelial cells	10 μg/mL ataluren	Restored AIPL1 levels to ~33 and ~18% of CTL levels in p.W278X homozygous and heterozygous ROs,respectively. however, not sufficient to restore rod PDE6 to the levels required to reduce cGMP	2022	Leung A, Sacristan-Reviriego A, Perdigão PRL, et al. Investigation of PTC124-mediated translational readthrough in a retinal organoid model of AIPL1-associated Leber congenital amaurosis. Stem Cell Reports. 2022;17(10):2187-2202.
	Leber congenital amaurosis (LCA)	cep290 (p.Q1223X); rpe65 (p.R44X); rd3 (p.R107X)	(1) Recessive cep290 zebrafish model of LCA (cep290;Q1223X); (2) Recessive Rd12 (rpe65;R44X) and Rd3 (rd3;R107X) mouse models of LCA	(1) zebrafish: either 1 μM Amlexanox or combined 1 μM Amlexanox /3 μM Ataluren were added directly to the aquarium water; from 10hpf to 6dpf. (2) mouse: postnatal treatment: subcutaneous injections of 30 μg/g Ataluren, or a combination of 30 μg/g Ataluren plus 25 μg/g Amlexanox ; from postnatal (P) day 4 to P120. Prenatal treatment: time-mated mice received daily subcutaneous injections of combin…	Positive benefit in the cep290 model with a reduction in retinal cell death and improved responses to light. In the Rd12 model, combined therapy slowed retinal degeneration, inhibited retinal cell death, resulted in new RPE65 protein and improved visual tracking responses. However, in the Rd3 model author found no benefit with individual or combined drug treatment.This variation in response estab…	2020	Wang X, Shan X, Gregory-Evans K, Gregory-Evans CY. RNA-based therapies in animal models of Leber congenital amaurosis causing blindness. Precis Clin Med. 2020;3(2):113-126.
	Aniridia	PAX6 (c.702_703delinsAT;p.Tyr234X)	Lymphocytes from patient's peripheral blood samples	10 µg/ml ataluren; 500 µM G418	Ataluren and G418 could induce about 30%-40% translational readthrough. Nonsense suppression therapy restored PAX6 protein to about 65%-70% of unaffected family controls.	2020	Liu X, Zhang Y, Zhang B, Gao H, Qiu C. Nonsense suppression induced readthrough of a novel PAX6 mutation in patient-derived cells of congenital aniridia. Mol Genet Genomic Med. 2020;8(5):e1198.
	Aniridia	Pax6 (p.G194X)	The eye of the small eye (Pax6Sey/+; G194X) mouse model of aniridia	0.25%, 0.5%, or 1.0% ataluren were administered twice daily to both eyes of the semi-dominant Pax6Sey/+ mouse	Malformation defects in the Pax6Sey/+ postnatal eye responded to topically delivered nonsense suppression in a dose- and time-dependent manner, with 1.0% Ataluren giving the best efficacy. Elevated levels of Mmp9, a direct downstream target of Pax6 in the cornea, were observed with the different treatment regimens.	2017	Wang X, Gregory-Evans K, Wasan KM, Sivak O, Shan X, Gregory-Evans CY. Efficacy of Postnatal In Vivo Nonsense Suppression Therapy in a Pax6 Mouse Model of Aniridia. Mol Ther Nucleic Acids. 2017;7:417-428.
	Usher syndrome	USH2A (p.G3142X)	(1) Transiently USH2AG3142X transfected HEK293T cells; (2) Patient-Derived Fibroblasts	Ataluren (5, 10 μg/mL) ; Gentamicin (1mg/ml)	The efficacy of Ataluren was demonstrated in both transiently USH2AG3142*-transfected HEK293T cells and patient-derived fibroblasts by restoring USH2A protein expression. Enhanced ciliogenesis was observed in patient-derived fibroblasts after treatment with TRIDs, thereby restoring a phenotype that is similar to that found in healthy donors	2019	Samanta A, Stingl K, Kohl S, Ries J, Linnert J, Nagel-Wolfrum K. Ataluren for the Treatment of Usher Syndrome 2A Caused by Nonsense Mutations. Int J Mol Sci. 2019;20(24):6274.
	Usher syndrome (USH)	USH1C (p.R31X)	1. HEK293T cells transfected with mutated USH1C vectors; 2. newborn mouse pups with transfer of harm_a1-p.R31X-mRFP reporter constructs	1. 2 mg/ml NB30; 0.5 mg/ml NB54; 10 µg/ml ataluren; 2. 1 µl NB54 (125 µg/µl), ataluren (2.5 µg/µl)	NB30, NB54 and ataluren were able to rescue translational read-though of the p.R31X mutation in the human USH1C gene to some degree resulting in full-length harmonin a1 without observe significant differences in the read-through efficacy. In addition, in vivo administration of NB54 and ataluren induced recovery of the full-length harmonin a1 with the same efficacy. NB54 and ataluren have better b…	2012	Goldmann T, Overlack N, Möller F, et al. A comparative evaluation of NB30, NB54 and PTC124 in translational read-through efficacy for treatment of an USH1C nonsense mutation. EMBO Mol Med. 2012;4(11):1186-1199.
	Usher syndrome (USH)	USH1C (p.R31X)	1. HEK293T cells were transfected with mutated USH1C vectors 2. organotypic retina cultures 3. newborn mouse pups with transfer of harm_a1-p.R31X-mRFP reporter constructs	1. 5,10 µg/ml ataluren 2. 1, 2 mg/ml gentamicin; 2,10µg/ml ataluren 3. 1 ml of ataluren (2.5 mg/ml in DMSO)	Ataluren-mediated translational readthrough of the USH1C p.R31X mutation in cell culture, retinal explants, and in vivo. The recovered harmonin expression restored harmonin scaffolding function and actin filament bundling activity. Furthermore, in comparison with the clinically approved readthrough-inducing aminoglycoside gentamicin, ataluren revealed much better retinal biocompatibility.	2011	Goldmann T, Overlack N, Wolfrum U, Nagel-Wolfrum K. PTC124-mediated translational readthrough of a nonsense mutation causing Usher syndrome type 1C. Hum Gene Ther. 2011;22(5):537-547.
	Inherited retinal dystrophies (IRDs)	CHM (p.Lys258X)	1. Patient fibroblasts 2. Retinal pigment epithelium derived from patient induced pluripotent stem cells (iPSC)	0.05-100 μg/ml ataluren	Ataluren treatment induces a non-significant trend for functional rescue, which could not be improved by nonsense-mediated decay inhibition. Furthermore, it does not produce a detectable CHM-encoded protein even when coupled with a proteasome inhibitor	2018	Torriano S, Erkilic N, Baux D, et al. The effect of PTC124 on choroideremia fibroblasts and iPSC-derived RPE raises considerations for therapy. Sci Rep. 2018;8(1):8234.
	Choroideremia (CHM)	chm (p.Q32X); CHM (p.Y42X)	(1) the chmru848 zebrafish; (2) a primary human fibroblast cell line from a CHM patient harbouring a TAG nonsense mutation	10 μM ataluren, 2 μM PTC-414,and 10 μM gentamicin	PTC124 or PTC-414 treatment of chmru848 embryos led to a ~2.0-fold increase in survival, prevented the onset of retinal degeneration with reduced oxidative stress and apoptosis, increased rep1 protein by 23.1% (PTC124) and 17.2% (PTC-414) and restored biochemical function as confirmed through in vitro prenylation assays (98 ± 2% [PTC124] and 68 ± 5% [PTC-414]). In CHMY42X/y fibroblasts, there was…	2016	Moosajee M, Tracey-White D, Smart M, et al. Functional rescue of REP1 following treatment with PTC124 and novel derivative PTC-414 in human choroideremia fibroblasts and the nonsense-mediated zebrafish model. Hum Mol Genet. 2016;25(16):3416-3431.
	Pseudoxanthoma elasticum (PXE)	ABCC6 (p. R378X, p. Q518X, p. R1141X, p. Q1143X, p. R1164X, p. R1275X, p. R1398X)	HEK293 cells transfected with human ABCC6 expression constructs harboring seven different PXE-associated nonsense mutations	5μg/ml ataluren	Readthrough of nonsense mutations in ABCC6 by ataluren may have potential for pharmacologic treatment of PXE.	2013	Zhou Y, Jiang Q, Takahagi S, Shao C, Uitto J. Premature termination codon read-through in the ABCC6 gene: potential treatment for pseudoxanthoma elasticum. J Invest Dermatol. 2013;133(12):2672-2677.
	Inherited eye disease	rep1, pax2.1 and lamb1	Zebrafish model of choroideraemia [chm(ru848)] and ocular coloboma [noi(tu29a) and gup(m189)]	100μM gentamicin and paromomycin	The presence of either aminoglycoside during zebrafish development in vivo showed remarkable prevention of mutant ocular phenotypes in each model and a reduction in multisystemic defects leading to a 1.5-1.7-fold increase in survival	2008	Moosajee M, Gregory-Evans K, Ellis CD, Seabra MC, Gregory-Evans CY. Translational bypass of nonsense mutations in zebrafish rep1, pax2.1 and lamb1 highlights a viable therapeutic option for untreatable genetic eye disease. Hum Mol Genet. 2008;17(24):3987-4000.
Diseases related to lysosomes	Mucopolysaccharidosis I-Hurler (MPS I-H)	IDUA (p.W402X)	Idua-W402X mice	0.1-0.3% ataluren blended with mouse chow and administered ad libitum for 2 weeks	A30–50% reduction in GAG storage among all the tissues assayed except for the kidney	2022	Wang D, Xue X, Gunn G, et al. Ataluren suppresses a premature termination codon in an MPS I-H mouse. J Mol Med (Berl). 2022;100(8):1223-1235.
	Mucopolysaccharidosis type I	IDUA (Q500X，p.R619X，p.Q70X，p.E299X，p.W312X，p.Q380X, p.W402X)	Cos-7 cells transfected with mutated IDUA vectors	0.10, 0.25 and 0.5 mg/ml getamicin	Cells treated with gentamicin showed significantly enhanced full-length IDUA expression and restored IDUA activity, in a dose-dependent manner, only in cells expressing cDNA with W312X, Q380X, W402X, and R619X. Gentamicin showed no positive effect on E299X or Q500X.	2022	Ngiwsara L, Sawangareetrakul P, Wattanasirichaigoon D, Tim-Aroon T, Dejkhamron P, Champattanachai V, Ketudat-Cairns JR, Svasti J. Effects of gentamicin inducing readthrough premature stop Codons: A study of alpha-L-iduronidase nonsense variants in COS-7 Cells. Biochem Biophys Res Commun. 2022 Dec 25;636(Pt 1):147-154.
	X-linked lysosomal α-galactosidase deficiency	GLA(p. Q119X，p.W209X, p.Q321X, p. C52X, p. Q333X, p.W340X, p.Y397X. p. W204X, p.C56X, p. Q330X, p. R342X, p. Q357X, p. Q386X, p. Q416X)	HEK-293 cells transfected with mutated GLA vectors	100 μg/mL G418	i) Identify GLA nonsense mutations (i.e. Q119X, W209X and Q321X) that, due to favourable nucleotide and protein features, can be rescued by readthrough induction, ii) Provide the first evidence for a novel mechanism acting through dominant-negative effects and influencing the functional response to drug-induced readthrough, and iii) might have implications for the understanding of pathological ph…	2020	Lombardi S, Ferrarese M, Marchi S, et al. Translational readthrough of GLA nonsense mutations suggests dominant-negative effects exerted by the interaction of wild-type and missense variants. RNA Biol. 2020;17(2):254-263.
	1. Maroteaux-Lamy 2. Sanfilippo B 3. Sanfilippo C 4. Niemann-Pick A/B	1. ARSB (p.W322X, p.W146X, p.Q503X); 2. NAGLU (p.W168X, p.Q566X); 3. HGSNAT ( p.R384X, p.R203X , p.W403X) ; 4. SMPD1 ( p.W168X , p.Y313X, p.R441X)	1. patients’ fibroblasts(bearing the p.W322X mutation of ARSB; bearing the p.W168X and p.Q566X mutation of NAGLU; bearing the p.R384X of HGSNAT) 2. The TNT Quick Coupled Transcription/Translation System 3. Cos-7 cells transfected with mutated vectors, and the vectors contained one of seven PTC mutations.	1.300-700 μg/ml gentamicin, 75 μg/ml G418, 20 μM ataluren, 30 μM RTC13, RTC14, BZ6, BZ16; 2. 0.25-10 μg/ml G418, 2.5-20 μg/ml gentamicin, 1.5-10 μM ataluren, 10-40 μM RTC13, RTC14, BZ6, BZ16; 3. 50-100 μg/ml G418, 500-1000 μg/ml gentamicin, 20-60 μM ataluren	For patients’ fibroblasts, ARSB activity (Maroteaux-Lamy case) resulted in an increase of 2–3 folds and that the amount of this enzyme within the lysosomes was also increased, after treatment. Since the other two cases (Sanfilippo B and Sanfilippo C) did not respond to gentamicin, the treatments were extended with the use of geneticin and five non-aminoglycoside (ataluren, RTC13, RTC14, BZ6 and B…	2015	Gómez-Grau M, Garrido E, Cozar M, et al. Evaluation of Aminoglycoside and Non-Aminoglycoside Compounds for Stop-Codon Readthrough Therapy in Four Lysosomal Storage Diseases. PLoS One. 2015;10(8):e0135873.
	1. Niemann-Pick A/B 2. Gangliosidosis type I 3. Sanfilippo B 4. Fabry 5. Mucopolysaccharidosis type I 6. Mucopolysaccharidosis type II	1. SMPD1 ( p.W168X , p.Y313X, p.Arg387VfsX7); 2. GLB1 (p. R457X); 3. NAGLU ( (p.W168X, p.Q566X); 4. GLA (p.R227X); 5. IDUA (p.W401X), 6. IDS (p. R443X)	Primary skin fibroblasts from 11 patients with 6 different lysosomal storage diseases	300μM getamicin，5μM ataluren	Fibroblasts from 5/11 patients exhibited an up to 3-fold increase of enzymatic activity after gentamicin treatment. Cell lines tested showed enhanced well-localized protein and/or increased mRNA expression levels and/or reduced metabolite accumulation. Interestingly, these cell lines also showed increased enzymatic activity after ataluren treatment,	2015	Matalonga L, Arias Á, Tort F, et al. Effect of Readthrough Treatment in Fibroblasts of Patients Affected by Lysosomal Diseases Caused by Premature Termination Codons. Neurotherapeutics. 2015;12(4):874-886.
	Mucopolysaccharidosis type VI (MPS VI)	ARSB (p.R315X, p.R327X, p.Q456X, p.Q503X)	Four MPS VI primary fibroblast cell lines	1 mg/ml gentamicin; 3.3, 10μM ataluren	ataluren but not gentamicin, increases the level of ARSB activity in three MPS VI patient fibroblast cell lines. In two of them the levels of ARSB activity obtained were significantly higher than in untreated cells, reaching ≤2.5 % of those detected in wild-type fibroblasts and resulting in significant reduction of lysosomal size	2013	Bartolomeo R, Polishchuk EV, Volpi N, Polishchuk RS, Auricchio A. Pharmacological read-through of nonsense ARSB mutations as a potential therapeutic approach for mucopolysaccharidosis VI. J Inherit Metab Dis. 2013;36(2):363-371.
	Mucopolysaccharidosis type I	IDUA (p. Q70X, p.W402X )	CHO-K1 cells transfected with mutated IDUA vectors	500 μg / ml gentamicin	The level of gentamicin-enhanced stop codon read-through was slightly less than the increment in activity caused by a lower fidelity stop codon	2004	Hein LK, Bawden M, Muller VJ, Sillence D, Hopwood JJ, Brooks DA. alpha-L-iduronidase premature stop codons and potential read-through in mucopolysaccharidosis type I patients. J Mol Biol. 2004;338(3):453-462.
Muscle-related diseases	McArdle disease	Pygm (p.R50X)	(1) HeLa cells transiently transfected mutated pygm vectors; (2) HEK293T cells stably expressing modified versions of the mutated pygm constructs; (3) skeletal muscle cultures derived from the McArdle mouse model	amlexanox (0.5,1,5,10,25,30 μM), ataluren (5,10,20,30,35,50μM), RTC13 (2.5,5,10,37.5μM) and G418(25,50,100,200,500μM)	Amlexanox, ataluren, RTC13 and G418 failed to induce p.R50* read-through in three McArdle disease cell culture models containing the mouse Pygm sequence.	2020	Tarrasó G, Real-Martinez A, Parés M, et al. Absence of p.R50X Pygm read-through in McArdle disease cellular models. Dis Model Mech. 2020;13(1):dmm043281.
	McArdle disease	PYGM (p.R50X)	CHO-K1 cells transfected with mutated PYGM vectors	50 μg/ml gentamicin, 10 μg/ml sisomicin, 25 μg/ml tobramycin, 50 μg/ml G418, 10 μg/ml hygromycin B	Only G418 can induce read-through of the R50X premature termination codon.	2013	Birch KE, Quinlivan RM, Morris GE. Cell models for McArdle disease and aminoglycoside-induced read-through of a premature termination codon. Neuromuscul Disord. 2013;23(1):43-51.
	Limb-girdle muscular dystrophy 2B or Miyoshi distal myopathy	DYSF (p.Q832X)	Knockin mouse, dqx, harboring DYSF p.Q832X mutation	Mice ingested the ataluren-mixed (0.3,0.9,3.0mg/ml) water ad libitum for 2 weeks.	Homozygous dqx mice lacked dysferlin in skeletal muscle, while 2 weeks of oral ataluren restored dysferlin expression and ameliorated skeletal muscle pathology; The improvement was most evident in mice treated with oral ataluren of 0.9 mg/mL	2021	Seo K, Kim EK, Choi J, Kim DS, Shin JH. Functional recovery of a novel knockin mouse model of dysferlinopathy by readthrough of nonsense mutation. Mol Ther Methods Clin Dev. 2021;21:702-709.
	Limb girdle muscular dystrophy (type 2B) or Miyoshi myopathy.	DYSF(p. R1905X)	human myocytes obtained from a Miyoshi patient with an R1905X mutation	10 μg/mL ataluren	Ataluren is able to induce read-through of the premature stop codon in a patient with a R1905X mutation in dysferlin and produce sufficient functional dysferlin (approximately 15% of normal levels) to rescue myotube membrane blebbing.	2010	Wang B, Yang Z, Brisson BK, et al. Membrane blebbing as an assessment of functional rescue of dysferlin-deficient human myotubes via nonsense suppression. J Appl Physiol (1985). 2010;109(3):901-905.
	Duchenne muscular dystrophy (DMD)	DMD (p.R1666X)	DMD-patient-specific human hiPSC-CMs	20 μg/mL ataluren	ROS reduction by N-acetyl-L-cysteine (NAC), ataluren, and idebenone improved hiPSC-CM survival	2022	Duelen R, Costamagna D, Gilbert G, et al. Human iPSC model reveals a central role for NOX4 and oxidative stress in Duchenne cardiomyopathy. Stem Cell Reports. 2022;17(2):352-368.
	Spinal muscular atrophy (SMA)	Δ7stop	1. AD293, HeLa, N2a, C2C12 and patient fibroblast cell (GM09677) transfected with Δ7stop reporter; 2. SMA mice	1. 150, 300, 600, 1000 μg/ml amikacin, tobramycin, G418 and gentamicin; 2. administered G418 [14 mg/kg through intraperitoneal (IP) injection] to neonatal mice from postnatal day (PND) 5–13	Geneticin (G418) was then identified as a potent inducer of the Delta7-SMN target sequence in vitro through a novel quantitative assay amenable to high throughput screens. Subsequent treatment of patient cell lines demonstrated that G418 increases SMN levels and is a potential lead compound. Furthermore, treatment of SMA mice with G418 increased both SMN protein and mouse motor function. Chronic …	2009	Heier CR, DiDonato CJ. Translational readthrough by the aminoglycoside geneticin (G418) modulates SMN stability in vitro and improves motor function in SMA mice in vivo. Hum Mol Genet. 2009;18(7):1310-1322.
	Congenital muscular dystrophy	LAMA2 ( p.C1546X )	NIH3T3 cells transfected with mutated LAMA2 vectors; ; patient-derived primary myoblasts	600μg/ml gntamicin and negamycin; 2mg/ml amikacin	Both gentamicin and negamycin promotesignificant readthrough of this PTC. Nevertheless, neither treatment allowed re-expression of the lamininα2-chain protein, pointing to problems that may have arisen at the translational or post-translationallevels	2008	Allamand V, Bidou L, Arakawa M, et al. Drug-induced readthrough of premature stop codons leads to the stabilization of laminin alpha2 chain mRNA in CMD myotubes. J Gene Med. 2008;10(2):217-224.
Cilia-related diseases	Bardet-Biedl syndrome (BBS); Alström syndrome (AS)	BBS2Y24X/R275X； ALMS1S1645X/S1645X	Fibroblasts’ cell lines from BBS or AS patients	40 µM ataluren; 250 µM amlexanox	Treatment recovered full-length BBS2 or ALMS1 protein expression, IFT88 expression and corrected SSTR3 mislocalisation in BBS2Y24X/R275X and ALMS1S1645X/S1645X fibroblasts, suggesting rescue of ciliary function.Treatment improved ciliogenesis defects in BBS2Y24X/R275X fibroblasts.	2021	Eintracht J, Forsythe E, May-Simera H, Moosajee M. Translational readthrough of ciliopathy genes BBS2 and ALMS1 restores protein, ciliogenesis and function in patient fibroblasts. EBioMedicine. 2021;70:103515.
	Primary ciliary dyskinesia (PCD)	SPAG1 (p.Gln672X); CCDC40(p.Tyr1118X); DNAH5(p.Arg1711X, p.Arg2677X,p.Arg3096X); DNAH11 (p.Arg3809X)	HEK293cell line transfected with pDluc vectors and the vectors contained one of six PTC mutations or a corresponding wild-type DNA sequence (wt)	AG: 2 mg/ ml gentamicin; 0.4 mg/ ml G418; NAG: 10,5,2.5 µg/ ml ataluren;50, 25 µM amlexanox; 10, 5, 2.5 µg/ml azithromycin; 5, 1, 0.5 µM escin; 100, 50, 10 µg/ml tylosin; 200, 150, 75 µg/ml TC007	The level of PTC-readthrough stimulated by any tested concentration of NAGs was generally much lower than for the two AGs used as controls (gentamicin and G418). The only exception was observed for TC007; its two lower concentrations applied to the cells transfected with plasmids containing the insert with PTC in DNAH5(p.Arg2677X) resulted in a 2-2.5-fold increase in the PTC-readthrough level (in…	2021	Dabrowski M, Bukowy-Bieryllo Z, Jackson CL, Zietkiewicz E. Properties of Non-Aminoglycoside Compounds Used to Stimulate Translational Readthrough of PTC Mutations in Primary Ciliary Dyskinesia. Int J Mol Sci. 2021;22(9):4923.
	Primary ciliary dyskinesia (PCD)	SPAG1 (p.Q672X); CCDC40(p.K841X; p.Y1118X, Q1120*); DNAH5(p.Q1031X, p.R1711X, p.E1843X, p.R1883X, p.Q2024X, p.Q2592X, p.R2667X, p. R3481X); DNAH11 (p.R3809*); RSPH4A (p.Q109X, p.W356X, p.R490X)	1. HEK293cell line transfected with dual-luciferase reporter vector and the vectors contained one of sixteen PTC mutations. 2. The transcription/translation (TNT) system (rabbit reticulocytes). 3. The primary respiratory epithelial cells from healthy individuals	1 and 3. 1000, 2000 µg/ml gentamicin and paromomycin; 200 and 400 µg/ml G418. 2. 5, 10, 15 µg/ml gentamicin, paromomycin and amikacin; 0.5, 1, 1.5 µg/ml G418	PTC-readthrough was observed in 5 of the 16 mutations analyzed. UGA codons were more susceptible to AAG-stimulated readthrough than UAG; no suppression of UAA was observed. The efficiency of PTC-readthrough in vitro (from less than 1% to ∼28% of the translation from the corresponding wild-type constructs) differed with the AAG type and concentration, and depended on the combination of AAG and PTC…	2016	Bukowy-Bieryllo Z, Dabrowski M, Witt M, Zietkiewicz E. Aminoglycoside-stimulated readthrough of premature termination codons in selected genes involved in primary ciliary dyskinesia. RNA Biol. 2016;13(10):1041-1050.
Cancer	Neck squamous cell carcinoma (HNSCC)	NOTCH1 (p.Y550X); FAT1 (p.E378X)	DOK or HO-1-u-1 HNSCC cells	50μM ataluren	Ataluren can rescue nonsense mutation of NOTCH1 and FAT1 to repress HNSCC cell proliferation.	2022	Wu MH, Lu RY, Yu SJ, et al. PTC124 Rescues Nonsense Mutation of Two Tumor Suppressor Genes NOTCH1 and FAT1 to Repress HNSCC Cell Proliferation. Biomedicines. 2022;10(11):2948.
	Neurofibromatosis type 1 (NF1)	NF1 (p.R681X)	Cortical neurons differentiated from Nf1R683X/R683X- 3X-FLAG mES cells	5, 10, 15μg/ml ataluren	(1) ataluren can promote readthrough of a PTC in Nf1 mRNA, and (2) the resulting full-length neurofibromin functioned to suppress the expression of hyperactivated pERK.	2022	Wu C, Iyer S, Wolfe SA, Jacobson A. Functional restoration of mouse Nf1 nonsense alleles in differentiated cultured neurons. J Hum Genet. 2022;67(11):661-668.
	Breast and ovarian cancer	BRCA1(p. R1751X; p. S1457X ,p.Y1463X, p. E1836X, p.G1560X , p.W1508X, p.E1535X , p.Q1785X, p.S1796X, p.K1601X)	HCC1395 cell line carries the BRCA1 nonsense variant p. R1751X; Hela cells transfected with mutated BRCA1 vectors	300 μg/ ml G418	The authors show proof-of-concept data demonstrating that the aminoglycoside G418 can induce BRCA1 PTC readthrough and restore FL protein synthesis and function. BRCA1 PTC readthrough levels vary depending on the stop codon context.	2022	Abreu RBV, Gomes TT, Nepomuceno TC, et al. Functional Restoration of BRCA1 Nonsense Mutations by Aminoglycoside-Induced Readthrough. Front Pharmacol. 2022;13:935995.
	TP53 mutation	TP53 (p. R213X)	HDQ-P1 cell lines; H1299 cells transfected with mutated TP53 vectors	0.1 mM G418, 2 mM gentamicin, different concentrations of bortezomib, nutlin-3a, or MI-773	Treatment with aminoglycosides G418 and gentamicin as single agents leads to significant translational readthrough of R213X nonsense mutant TP53 and expression of full-length p53 that is functional. Importantly, combination treatment with aminoglycosides and proteasome inhibitor bortezomib or p53-Mdm2 inhibitors nutlin-3a or MI-773 allowed a synergistic increase in full-length p53 levels and sign…	2017	Zhang M, Heldin A, Palomar-Siles M, Öhlin S, Bykov VJN, Wiman KG. Synergistic Rescue of Nonsense Mutant Tumor Suppressor p53 by Combination Treatment with Aminoglycosides and Mdm2 Inhibitors. Front Oncol. 2018;7:323.
Haematological diseases	Shwachman-Diamond syndrome (SDS)	SBDS(p.K62X)	Hematological and non-hematological cells in SDS patients	10μM NV848	NV848 can restore full-length SBDS protein synthesis; improve myeloid differentiation in bone marrow hematopoietic progenitors and enhancing neutrophil maturation. The efficacy of NV848 was comparable to that of ataluren	2022	Bezzerri V, Lentini L, Api M, et al. Novel Translational Read-through-Inducing Drugs as a Therapeutic Option for Shwachman-Diamond Syndrome. Biomedicines. 2022;10(4):886.
	Shwachman-Diamond syndrome (SDS)	SBDS (p. K62X)	Lymphoblastoid cell lines (LCLs), mononuclear cells (MNCs), and mesenchymal stromal cells (MSCs) from SDS patients	5,10 μM ataluren	Ataluren treatment readily restores SBDS protein expression in different cell types, particularly bone marrow stem cells. Furthermore, ataluren promotes myeloid differentiation in hematopoietic progenitors, reduces apoptotic rate in primary PBMCs, and brings mammalian target of rapamycin phosphorylation levels back to normal in both lymphoblasts and bone marrow mesenchymal stromal cells (BM-MSCs).	2018	Bezzerri V, Bardelli D, Morini J, et al. Ataluren-driven restoration of Shwachman-Bodian-Diamond syndrome protein function in Shwachman-Diamond syndrome bone marrow cells. Am J Hematol. 2018;93(4):527-536.
	Hemophilia A	F8	(1) Primary fibroblasts from three patients (p.W1586X, p.Q1636X and p.R1960X) (2) CHO cells transfected with 12 different plasmids encoding mutated F8 (p.Q462X, p.Q1705X, p.Q1764X, p.W274X, p.W1726X, p.W2015X, p.W2131X, p.R1715X, p.R1822X, p.R1960X, p.R2071X and p.R2228X)	50-100 mg/mL for gentamicin and G418, 10 mM for ataluren, RTC13 and RTC14	In the patients’ fibroblasts, readthrough agents neither stabilized F8 mRNA nor increased FVIII protein or activity to detectable levels. In CHO cells, only in five of the 12 F8 variants, readthrough treatment increased both FVIII antigen and activity levels, which was associated with a reduction in intracellular accumulation of truncated forms and an increase in full-length proteins.	2020	Martorell L, Cortina V, Parra R, Barquinero J, Vidal F. Variable readthrough responsiveness of nonsense mutations in hemophilia A. Haematologica. 2020;105(2):508-518.
	Hemophilia B	FIX (p.R75X, p. R294X, p. R379X, p. R298X, p. R162X, p. W240X, p.R384X, p. W240X, p. Q370X, p. Y330X, p. L103X)	HEK-293 cells transfected with mutated FIX vectors	100 μg/mL G418	Only 2 (p.W240X and p.R384X) responded with a remarkable rescue of FIX activity. The amounts of rescued full-length FIX protein for the p.W240X (∼9% of recombinant FIX [rFIX]–wild-type [WT]) slightly exceeded activity (5.2 ± 0.6%). FIX antigen for the p.R384X (1.9 ± 0.3%) was remarkably lower than activity (7.5 ± 0.7%).	2017	Branchini A, Ferrarese M, Campioni M, et al. Specific factor IX mRNA and protein features favor drug-induced readthrough over recurrent nonsense mutations. Blood. 2017;129(16):2303-2307.
	FVII deficiency	FVII (p.Ser112X, p.Cys132X)	HEK-293 cells transfected with mutated FVII vectors	100 μg/mL G418	The levels of functional FVII produced by p.Cys132X and p.Ser112X mutants (rFVII-132X, 1.1% ± 0.2% of wild-type rFVII; rFVII-112X, 0.5% ± 0.1% of wild-type rFVII) were compatible with the occurrence of spontaneous readthrough, which was magnified by the addition of G418 – up to 12% of the wild-type value for the rFVII-132X nonsense variant. The extent of functional readthrough might explain diffe…	2016	Branchini A, Ferrarese M, Lombardi S, Mari R, Bernardi F, Pinotti M. Differential functional readthrough over homozygous nonsense mutations contributes to the bleeding phenotype in coagulation factor VII deficiency. J Thromb Haemost. 2016;14(10):1994-2000.
	FVII deficiency	FVII (p. K316X, p. W364X)	BHK (baby hamster kidney) cells transfected with mutated FVII vectors	0-1200 μg/ml G418, gentamicin, netilmicin	G418 treatment of cells resulted in a significant and dose-dependent increase of secreted FVII molecules (p316X-FVII, 24 +/- 12 ng mL(-1), 3.6 +/- 0.8% of Wt-FVII activity; p364X-FVII, 26 +/- 10 ng mL(-1), 3.7+/-0.6%) characterized by reduced specific activity, thus indicating the synthesis of dysfunctional proteins. Similar results were observed with gentamicin.	2006	Pinotti M, Rizzotto L, Pinton P, et al. Intracellular readthrough of nonsense mutations by aminoglycosides in coagulation factor VII. J Thromb Haemost. 2006;4(6):1308-1314.
	β039-thalassemia	β039 (CAG→UAG)	1. K562 cell clones carrying multiple copies of the normal and β039-globin gene 2. primary erythroid cells from β039-thalassemia patients	100, 200, 400 μg/ ml G418	1. The production of beta-globin by K562 cell clones expressing the beta(0)39-thalassemia globin gene and treated with G418; 2. Erythroid precursor cells from beta(0)39-thalassemia patients were demonstrated to be able to produce beta-globin and adult hemoglobin after treatment with G418.	2009	Salvatori F, Breveglieri G, Zuccato C, et al. Production of beta-globin and adult hemoglobin following G418 treatment of erythroid precursor cells from homozygous beta(0)39 thalassemia patients. Am J Hematol. 2009;84(11):720-728.
	Leukocyte adhesion deficiency 1 (LAD1)	CD18 (p. R188X)	Epstein-Barr virus (EBV)-transformed lymphoblasts	600, 1000, 2000µg/ml gentamicin	while the use of gentamicin increased the expression of CD18, it did not improve leukocyte adhesion and chemotaxis. Moreover, the integrity of the CD18/CD11 complex at the cell surface was impaired, due to abnormal CD18 protein and possibly lack of CD11a expression.	2010	Simon AJ, Lev A, Wolach B, et al. The effect of gentamicin-induced readthrough on a novel premature termination codon of CD18 leukocyte adhesion deficiency patients. PLoS One. 2010;5(11):e13659.
Nervous system diseases	Frontotemporal dementia (FTD)	GRN (p. Q125X, p.Y229X, or p.R493X); FUS (p. R495X)	N2A cells transfected with mutatted GRN vectors	11aminoglycosides and ataluren; G418/gentamicin (0,100,500,1000,2000 µg/ml );	Among 11 commercially available aminoglycosides and ataluren, only gentamicin and G418 induced readthrough of R493*; G418 and gentamicin did not induce readthrough of Q125X, Y229X, or R495X either; the G418 and gentamicin rescued the expression of the progranulin R493* mutation; G418 was more effective than gentamicin (~50% rescue versus <10%), and the effect was dose- and time-dependent. The pro…	2020	Kuang L, Hashimoto K, Huang EJ, Gentry MS, Zhu H. Frontotemporal dementia non-sense mutation of progranulin rescued by aminoglycosides. Hum Mol Genet. 2020;29(4):624-634.
	Frontotemporal lobar degeneration (FTLD)	PGRN (heterozygous p.S116X, p. R418X, and p.R493X)	1. HEK-293 cells transfected with mutated PGRN vectors; 2. hiPSCs-derived neuronal/astrocyte; 3. adult AAV mice expressing a GRN-R493X-V5 construct	3μM CDX5-288 or/ and 50 μg/ ml G418	The R418X and R493X mutant GRN cell lines responded to PTC readthrough with G418, and treatments increased PGRN levels in R493X−/− KI hiPSC-derived neurons and astrocytes. Combining G418 with a PTC readthrough enhancer increased PGRN levels over G418 treatment alone in vitro. PGRN deficiency has been shown to impair lysosomal function, and the mature form of the lysosomal protease cathepsin D is …	2020	Frew J, Baradaran-Heravi A, Balgi AD, et al. Premature termination codon readthrough upregulates progranulin expression and improves lysosomal function in preclinical models of GRN deficiency. Mol Neurodegener. 2020;15(1):21.
	CDKL5 Deficiency Syndrome	CDKL5 (p. R59X, p. R134X p.R550X, p. S855X, p. Q347X and p. E364X)	HEK293T cells transfected with mutatted CDKL5 vectors	G418 (50, 100, 500, 1000, 2000 μg/ml), gentamicin (10,50,100, 500, 1000, 2000 μg/ml), ataluren (10,25,50,100 μM) and GJ072 (5,10,20 μM)	All tested CDKL5 nonsense mutations are efficiently suppressed by aminoglycoside drugs; The functional characterization of the restored full-length CDKL5 reveals that read-through proteins fully recover their subcellular localization, but only partially rescue their catalytic activity. Ataluren and GJ072 are unable to induce read-through activity on CDKL5 PTCs	2019	Fazzari M, Frasca A, Bifari F, Landsberger N. Aminoglycoside drugs induce efficient read-through of CDKL5 nonsense mutations, slightly restoring its kinase activity. RNA Biol. 2019;16(10):1414-1423.
	Dravet syndrome	GABRG2 (p. Q40X)	HEK 293T cells transfected with mutated GABRG2 vectors	50 mg/ml gentamicin	In the presence of gentamicin, synthesis of full length γ2 subunits was partially restored, and surface biotinylation and whole cell recording experiments suggested that rescued γ2 subunits could corporate into functional, surface GABA(A) receptors.	2012	Huang X, Tian M, Hernandez CC, Hu N, Macdonald RL. The GABRG2 nonsense mutation, Q40X, associated with Dravet syndrome activated NMD and generated a truncated subunit that was partially rescued by aminoglycoside-induced stop codon read-through. Neurobiol Dis. 2012;48(1):115-123.
	Infantile neuronal ceroid lipofuscinosis (INCL)	Cln1(p.R151X)	Cln1(R151X) mouse model of INCL	10 mg/kg ataluren	A two-day treatment with ataluren (10 mg/kg) increased PPT1 enzyme activity in the liver and muscle, but not in any other tissue examined. The study identified a new challenge/hurdle for read-through drug therapy: variable efficiency of read-through therapy in the different tissues/organs because of tissue-specific variations in nonsense	2016	Thada V, Miller JN, Kovács AD, Pearce DA. Tissue-specific variation in nonsense mutant transcript level and drug-induced read-through efficiency in the Cln1(R151X) mouse model of INCL. J Cell Mol Med. 2016;20(2):381-385.
	Infantile neuronal ceroid lipofuscinosis (INCL)	PPT1 (p. R151X, p. L10X, p. R164 X, p.Q291X)	Fibroblast and lymphoblast cells isolated from INCL patients	gentamycin (0.25-1mg/ml), ataluren (0.15-15 µg/ml)	Ataluren-treatment of cultured cells from INCL patients carrying PPT1 nonsense-mutations induced PPT1 enzymatic activity in a dose- and time-dependent manner. This low level of PPT1 enzyme activity induced by ataluren is virtually identical to that induced by gentamycin-treatment. Even though only a modest increase in PPT1 activity was achieved by ataluren-treatment of INCL cells, this treatment …	2011	Sarkar C, Zhang Z, Mukherjee AB. Stop codon read-through with PTC124 induces palmitoyl-protein thioesterase-1 activity, reduces thioester load and suppresses apoptosis in cultured cells from INCL patients. Mol Genet Metab. 2011;104(3):338-345.
	Neuronal ceroid lipofuscinosis (NCL)	TPP1 (p. R208X)	Patient iPSCs-derived neural progenitor cells	18 μM ataluren	Nonsense suppression by ataluren resulted in both an increase of TPP1 activity and attenuation of neuropathology in patient iPSC-derived neural progenitor cells	2014	Lojewski X, Staropoli JF, Biswas-Legrand S, et al. Human iPSC models of neuronal ceroid lipofuscinosis capture distinct effects of TPP1 and CLN3 mutations on the endocytic pathway. Hum Mol Genet. 2014;23(8):2005-2022.
	Neuronal ceroid lipofuscinoses (NCLs)	CLln1(p.R151X)	Cln1(R151X) mouse model of infantile neuronal ceroid lipofuscinosis	Intraperitoneal (i.p.) injection of 10mg/kg ataluren, four times daily for 2 consecutive days	Ataluren increased PPT1 enzyme activity and protein level in the liver, but did not increase PPT1 enzyme activity or protein level in the cortex	2015	Miller JN, Kovács AD, Pearce DA. The novel Cln1(R151X) mouse model of infantile neuronal ceroid lipofuscinosis (INCL) for testing nonsense suppression therapy. Hum Mol Genet. 2015;24(1):185-196.
	Krabbe’s disease (KD)	Galc (p. W339X); GALC (p.R69X, p.K88X)	Oligodendrocytes prepared from twitcher mice; human fibroblasts from patients	1,10,50,100 μM ataluren and NMDI1	Ataluren and NMDI1 increased the levels of mRNA and rescued galactocerebrosidase enzymatic activity in a dose-dependent manner. The low but sustained expression of β-galactocerebrosidase in oligodendrocytes was sufficient to improve the morphology of the differentiated cells.	2016	Luddi A, Crifasi L, Capaldo A, Piomboni P, Costantino-Ceccarini E. Suppression of galactocerebrosidase premature termination codon and rescue of galactocerebrosidase activity in twitcher cells. J Neurosci Res. 2016;94(11):1273-1283.
	Rett syndrome (RTT)	MECP2 (p.R294X)	Mecp2R294X/Y mice	Murine adult fibroblasts: 100, 150, 200 μg/ml G418. Mice in vivo: 30 mg/kg intraperitoneal for 14 days; Two ICV infusions of 80 μg G418 over 4 days	Mecp2R294X mice with the nonsense suppression agent G418 resulted in full-length MeCP2 protein production; Intraperitoneal administration of G418 in Mecp2R294X mice was sufficient to elicit full-length MeCP2 protein expression in peripheral tissues; Intracranial ventricular injection of G418 in Mecp2R294X mice induced expression of full-length MeCP2 protein in the mouse brain	2020	Merritt JK, Collins BE, Erickson KR, Dong H, Neul JL. Pharmacological read-through of R294X Mecp2 in a novel mouse model of Rett syndrome. Hum Mol Genet. 2020;29(15):2461-2470.
	Rett syndrome	MECP2 (p.Y141X, p. Q170X, p. E205X, p.R168X, p. R255X, p. R294X)	HEK293 cells transfected with mutated MECP2 vectors	0.3, 0.6, 1, 2 mg/ml G418 and gentamicin; 1,2, 3, 4 paromomycin; 2,3,4,5 amikacin	Aminoglycosides allow different mutant forms of MECP2 to be overcome in transiently transfected HEK293 cells, but with differing levels of efficiency	2010	Popescu AC, Sidorova E, Zhang G, Eubanks JH. Aminoglycoside-mediated partial suppression of MECP2 nonsense mutations responsible for Rett syndrome in vitro. J Neurosci Res. 2010;88(11):2316-2324.
	Rett syndrome	MECP2 (p.R270X, p.R168X, p. R255X, p. R294X)	Hela cells transfected with mutated MECP2 vectors	1 mg/mL gentamicin	In the presence of gentamicin a read-through varying between 10 and 21.8% was found, depending on the nucleotide sequence context of the nonsense mutations	2009	Brendel C, Klahold E, Gärtner J, Huppke P. Suppression of nonsense mutations in Rett syndrome by aminoglycoside antibiotics. Pediatr Res. 2009;65(5):520-523. doi:10.1203/PDR.0b013e31819d9ebc
	Ataxia-Telangiectasia	ATM (p.Tyr959X)	Lymphoblastoid cell line (LCL) of patient	20, 40 μM RTC13 and G418	Both G418 and RTC13 successfully induced ATMpS1981 autophosphorylation as shown by (A) FC-ATMpSer1981 and (B) IRIF ATMpSer1981 assays, thereby demonstrating a potential therapeutic approach for these siblings, despite the presence of a nonsense mutation in only one allele.	2012	Nakamura K, Du L, Tunuguntla R, et al. Functional characterization and targeted correction of ATM mutations identified in Japanese patients with ataxia-telangiectasia. Hum Mutat. 2012;33(1):198-208.
	Ataxia-telangiectsia (A-T)	AT185LA, TAT51, AT187LA, AT153LA, AT160LA	lymphoblastoid cell lines (LCLs) with primary PTC mutations derived from A-T patients and PTT	0-2000 ng/μl G418, gentamicin, paromomycin, and tobramycin	G418, gentamicin and paromomycin induced read-through of PTC mutations in the ATM gene results in a full-length ATM protein product with functional properties.	2004	Lai CH, Chun HH, Nahas SA, et al. Correction of ATM gene function by aminoglycoside-induced read-through of premature termination codons . Proc Natl Acad Sci U S A. 2004;101(44):15676-15681.
	Hereditary spastic paraplegia (HSP)	B4GALNT1( M2, M4)	N78 or CHO cells transfected with mutated B4GALNT1 vectors	0-200 μg/ ml G418	Treatment of cells transfected with mutant M4 cDNA with aminoglycosides resulted in increased readthrough of PTC. Furthermore, treatment of transfectants of mutant M2 cDNA with G418 also resulted in the induction of readthrough of PTC. Both M4 and M2 cDNA transfectants showed increased/induced bands in immunoblotting and GM2 expression in a dose-dependent manner of aminoglycosides	2020	Yesmin F, Bhuiyan RH, Ohmi Y, et al. Aminoglycosides are efficient reagents to induce readthrough of premature termination codon in mutant B4GALNT1 genes found in families of hereditary spastic paraplegia. J Biochem. 2020;168(2):103-112.
Heart diseases	Lamin A/C (LMNA)-related cardiomyopathy	LMNA (p.R225X, p. Q354X, p.T518fs)	Patient iPSCs-derived cardiomyocytes	50 μM ataluren	Ataluren treatment increased the production of full-length LMNA proteins in only the R225X mutant, not in other mutations. Atalur treatment not only reduced nuclear blebbing and electrical stress-induced apoptosis but also improved the excitation-contraction coupling of the affected cardiomyocytes.	2017	Lee YK, Lau YM, Cai ZJ, et al. Modeling Treatment Response for Lamin A/C Related Dilated Cardiomyopathy in Human Induced Pluripotent Stem Cells. J Am Heart Assoc. 2017;6(8):e005677.
	SCN5A nonsense mutation	SCN5A (p. R1638X, p.W156X)	hiPSC-derived cardiomyocytes from both patients	0.5, 1mmol/l gentamicin; 17, 34 μM ataluren	The readthrough-promoting agents ataluren and gentamycin failed to suppress translational termination by premature stop codons in hiPSC-CMs carrying the mutations R1638X and W156X in SCN5A	2016	Kosmidis G, Veerman CC, Casini S, et al. Readthrough-Promoting Drugs Gentamicin and PTC124 Fail to Rescue Nav1.5 Function of Human-Induced Pluripotent Stem Cell-Derived Cardiomyocytes Carrying Nonsense Mutations in the Sodium Channel Gene SCN5A. Circ Arrhythm Electrophysiol. 2016;9(11):e004227.
	long QT syndrome	HERG (p.R1014X, p. W927X, p. R863X, p. E698X)	HEK-293 cells transfected with mutated HERG vectors	50, 100, 400 µg/ml G418, 200, 400, 800 µg/ml gentamicin, 400, 800, 1200 µg/ml tobramycin, 10, 50, 200µM ataluren	G418 and ataluren significantly increased the protein expression of R1014X mutant in a dose-dependent manner and produced a full-length protein. The maximal protein levels after G418, gentamicin or ataluren treatment were 39.1±2.4, 18.6±0.3 or 10.3±1.0%, respectively, of the WT level. Tobramycin did not exhibit a read-through effect. The leftward shift of the activation curve was corrected only b…	2013	Yu H, Liu X, Huang J, Zhang Y, Hu R, Pu J. Comparison of read-through effects of aminoglycosides and PTC124 on rescuing nonsense mutations of HERG gene associated with long QT syndrome. Int J Mol Med. 2014;33(3):729-735.
	long-QT syndrome type 1	KCNQ1 (p. R518X, p. Q530X)	HEK293 cells transfected with mutated KCNQ1 vectors	100 μM ataluren; 100 μM, 1000 μM gentamicin and G418	Gentamicin and G-418 acted to promote full-length channel protein expression from R518X at 100 μM and from Q530X at 1 mM. In contrast, ataluren did not, at any dose tested, induce readthrough of either mutant. G-418 (1 mM) treatment also acted to significantly (P<0.05) increase current density and peak-tail current density, at +80 mV for R518X, but not Q530X, to 58±11% and 82±17% of the wild-type…	2012	Harmer SC, Mohal JS, Kemp D, Tinker A. Readthrough of long-QT syndrome type 1 nonsense mutations rescues function but alters the biophysical properties of the channel. Biochem J. 2012;443(3):635-642.
Metabolic diseases	Propionic acidemia (PA)	PCCA (p.R313X, p.Q371X, p.Y380X, p. S562X, p.Q611X) and PCCB (p.Q139X, p.Y314X, p.R514X, p.W531X, p.G94X, p.R111X, p.R113X)	1. Coupled TNT Assay 2. Primary fibroblasts from PA patients carriers of nonsense mutation	1. G418 (0.1–2.5μg/ml), gentamicin (1.25–20μg/ml), ataluren (0.03–10μM); 2. gentamicin (500-750μg/ml),G418(50-75μg/ml), ataluren (5, 10, 15μM)	1. In vitro system, nonsense mutations in the PCCA and PCCB genes encoding both subunits of the propionyl-CoA carboxylase (PCC) enzyme can be partially suppressed by aminoglycosides, with different efficiencies depending on the sequence context. 2. In patients' fibroblasts cultured with readthrough drugs,a fourfold to 50-fold increase in the PCC activity was observed , reaching up to 10-15% level…	2012	Sánchez-Alcudia R, Pérez B, Ugarte M, Desviat LR. Feasibility of nonsense mutation readthrough as a novel therapeutical approach in propionic acidemia. Hum Mutat. 2012;33(6):973-980.
	Cystinosis	CTNS (p. W138X)	patient fibroblasts; HEK-293 cells transfected with mutated CNTS vectors	200 μg/ ml G418	G418 treatment induced translational readthrough of CTNSW138X constructs transfected into HEK293 cells and expression of full-length endogenous CTNS protein in homozygous W138X fibroblasts. Reduction in intracellular cystine indicates that the CTNS protein produced is functional as a cystine transporter. Interestingly, similar effects were seen even in W138X compound heterozygotes.	2019	Brasell EJ, Chu L, El Kares R, et al. The aminoglycoside geneticin permits translational readthrough of the CTNS W138X nonsense mutation in fibroblasts from patients with nephropathic cystinosis. Pediatr Nephrol. 2019;34(5):873-881.
	Phenylketonuria (PKU)	PAH (p.Arg111X, p.Arg243X, p.Arg261X, p.Gly272X)	COS-7 and HEK293 cells transfected with mutated PAH vectors	1.0-5.0 mg/ml gentamicin, 0.25-2.0 mg/ml G418, 0.01-100.0 μM ataluren	Gentamicin and G-418 induced read-through of nonsense PAH mutations in HEK293 cells. The read-through product partially restored enzymatic activity, which was significantly less than that of wild-type, but comparable to a missense mutation of PAH associated with less severe forms of PKU. Treatment with ataluren up to 100 μM did not result in full-length PAH polypeptide.	2013	Ho G, Reichardt J, Christodoulou J. In vitro read-through of phenylalanine hydroxylase (PAH) nonsense mutations using aminoglycosides: a potential therapy for phenylketonuria. J Inherit Metab Dis. 2013;36(6):955-959.
	Methylmalonic aciduria (MMA)	MCM (p. R403X)	Hela cells transfected with mutated MCM vectors	500 μg/ml G418 and/or 800 μg/ml gentamicin	Treatment of the cells with gentamicin resulted in a 1.6-fold increase in reporter protein, whilst G418 treatment resulted in no change, however the two drugs together acted synergistically to increase the production of methylmalonyl-CoA mutase 2.0-fold	2009	Buck NE, Wood L, Hu R, Peters HL. Stop codon read-through of a methylmalonic aciduria mutation. Mol Genet Metab. 2009;97(4):244-249.
	Methylmalonic aciduria (MMA)	MCM (p. R403X)	Fibroblast cell lines from methylmalonic aciduria knockout-stop codon mice	200, 400, 600, 800µg/ml gentamicin; 1, 20 μmol/l ataluren	Without treatment the cells contained 19% of the normal levels of methylmalonyl-CoA mutase enzyme activity which increased to 32% with gentamicin treatment. Treatment with ataluren increased the amount of human methylmalonyl-CoA mutase gene mRNA by 1.6±0.3-fold and a trend suggesting increased enzyme activity	2012	Buck NE, Wood LR, Hamilton NJ, Bennett MJ, Peters HL. Treatment of a methylmalonyl-CoA mutase stopcodon mutation. Biochem Biophys Res Commun. 2012;427(4):753-757.
Hereditary Skin Diseases	Xeroderma pigmentosum complementation group C (XP-C)	TGA-A1,2 ; TGA-T1/TAG-A2; TAA-A1	Normal primary human skin fibroblasts (AG13354); XP-C fibroblasts	2-100 μg/ml G418; 3-1000 μg/ml G418; 4-100 μg/ml paromomycin; 5-1000 μg/ml paromomycin; 6-1000 μg/ml kanamycin; 7-1000 μg/ml neomycin; 8-1000 μg/ml tobramycin	increased XPC mRNA expression in PTC-containing XP-C cells with G418, paromomycin, neomycin and kanamycin and increased XPC protein expression with G418. n selected XP patients, topical PTC therapy can be investigated as a method of personalized medicine to alleviate their cutaneous symptoms.	2015	Kuschal C, Khan SG, Enk B, DiGiovanna JJ, Kraemer KH. Readthrough of stop codons by use of aminoglycosides in cells from xeroderma pigmentosum group C patients. Exp Dermatol. 2015;24(4):296-297.
	Xeroderma pigmentosum complementation group C (XP-C)	TGA-T1,2; TGA-A1,2; TGA-T1; TGA-C1/TAA-G2; TAA-A1; TGA-T1/TAG-A2 ; TGA-G1,2 Exon 6; TGA-G1,2 Exon 9	a panel of four homozygous and four compound heterozygous skin fibroblasts from XP-C patients with all three types of PTC mutations	50, 100 µg/ml G418, 200 µg/ml gentamicin, 50 μM ataluren，BZ16 and RTC14	In six of eight PTC-containing XP-C cells, treatment with Geneticin and gentamicin resulted in (i) stabilized XPC-mRNA, which would have been degraded by nonsense-mediated decay; (ii) increased expression of XPC protein that localized to UV-damaged sites; (iii) recruitment of XPB and XPD proteins to UV DNA damage sites; and (iv) increased repair of 6-4 photoproducts and cyclobutane pyrimidine dim…	2013	Kuschal C, DiGiovanna JJ, Khan SG, Gatti RA, Kraemer KH. Repair of UV photolesions in xeroderma pigmentosum group C cells induced by translational readthrough of premature termination codons. Proc Natl Acad Sci U S A. 2013;110(48):19483-19488.
	Recessive dystrophic epidermolysis bullosa (RDEB)	COL7A1	1. Two established RDEB keratinocyte cell lines (Q251X/Q251X and R578X/R906)); 2. Primary dermal fibroblasts from two RDEB patients (R578X/R578X and R163X/R1683X); 3. 293 cells transiently transfected with expression vectors encoding 22 different RDEB nonsense mutations.	8 µg/ml G418, 400 µg/ml gentamicin, 1000 µg/ml paromomycin	Incubation of these cells with aminoglycosides (geneticin, gentamicin, and paromomycin) resulted in the synthesis and secretion of a full-length C7 in a dose-dependent and sustained manner. Importantly, aminoglycoside-induced C7 reversed the abnormal RDEB cell phenotype and incorporated into the dermal-epidermal junction of skin equivalents.	2014	Cogan J, Weinstein J, Wang X, et al. Aminoglycosides restore full-length type VII collagen by overcoming premature termination codons: therapeutic implications for dystrophic epidermolysis bullosa. Mol Ther. 2014;22(10):1741-1752.
	Herlitz junctional epidermolysis bullosa (H-JEB)	LAMB3 (p. R42X, p. R144X, p. Q243X, p. C290X, p. Q586X, p. W610X, p. R635X,p. R660X)	1. H-JEB laminin β3-null cell line transfected with mutated LAMB3 vectors 2. Stably transduced H-JEB laminin β3-null cells with the R635X and C290X nonsense mutations: H-JEB/R635X (H-JEB1) and H-JEB/C290X (H-JEB2)	1. 500 μg/ml gentamicin; 2. 125, 250,500, 1000 μg/ml gentamicin; 2,000 μg/ml paromomycin; 1,000 μg/ml amikacin; 20 μg/ml ataluren; 7.5 μg/ml amlexanox	1. Gentamicin induced PTC readthrough in all eight nonsense mutations tested. 2. Gentamicin is capable of mediating PTC readthrough and inducing laminin β3 expression in both H-JEB1 and H-JEB2 cells and the optimal, nontoxic gentamicin concentration was 500 μg/ml. Importantly, the gentamicin-induced laminin β3 led to the restoration of laminin 332 assembly, secretion, and deposition within the de…	2018	Lincoln V, Cogan J, Hou Y, Hirsch M, Hao M, Alexeev V, De Luca M, De Rosa L, Bauer JW, Woodley DT, Chen M. Gentamicin induces LAMB3 nonsense mutation readthrough and restores functional laminin 332 in junctional epidermolysis bullosa. Proc Natl Acad Sci U S A. 2018 Jul 10;115(28):E6536-E6545.
	Nagashima-type palmoplantar keratosis	SERPINB7 (p.Arg266X)	1. AD293 cells cells transfected with mutated SERPINB7 vectors. 2. primary keratinocytes derived from an NPPK patient homozygous for c.796C>T 3. five NPPK patients —three homozygotes for c.796C>T and two compound heterozygotes for c.796C>T and c.455-1G>A	1. 39-10,000 µg/ml gentamicin or 1.56-100 µM ataluren 2. 10,000 or 15,000 μg/ml gentamicin 3. 0.1% gentamicin ointment	1. Gentamicin can promote readthrough of c.796C>T in SERPINB7 cDNA.Intriguingly, ataluren was not able to restore full-length SERPINB7 production at any concentration tested. 2. Gentamicin suppresses c.796C>T in NPPK patient-derived keratinocytes. 3. Patients’ self-reported improvement of hyperkeratosis was significantly greater on the gentamicin side than the control side (P = 0.0349). In two pa…	2018	Ohguchi Y, Nomura T, Suzuki S, Takeda M, Miyauchi T, Mizuno O, Shinkuma S, Fujita Y, Nemoto O, Ono K, McLean WHI, Shimizu H. Gentamicin-Induced Readthrough and Nonsense-Mediated mRNA Decay of SERPINB7 Nonsense Mutant Transcripts. J Invest Dermatol. 2018 Apr;138(4):836-843.
Kidney-related diseases	Bartter Syndrome	CLCNKB (P. W610X)	MDCK cells transfected with mutated CLCNKB vectors	0, 75, 150 μg/ml G418	G418 treatment of the cells induced the full-length protein expression, which was localized to the basolateral plasma membranes. The W610X mutation in CLCNKB can be a good candidate for trial of translational read-through induction as a therapeutic modality.	2013	Cho HY, Lee BH, Cheong HI. Translational read-through of a nonsense mutation causing Bartter syndrome. J Korean Med Sci. 2013;28(6):821-826.
	Autosomal recessive proximal renal tubular acidosis	SLC4A4 (p. Q29X)	HEK293-H cells transfected with mutated SLC4A4 vectors	75μg/ ml G418	G418 induces ribosomal read-through of the NBCe1-A-Q29X mutation in HEK293-H cells	2008	Azimov R, Abuladze N, Sassani P, et al. G418-mediated ribosomal read-through of a nonsense mutation causing autosomal recessive proximal renal tubular acidosis. Am J Physiol Renal Physiol. 2008;295(3):F633-F641.
Other diseases	Pulmonary arterial hypertension (PAH)	BMPR2(R584X)	Blood outgrowth endothelial cells isolated from a patient; Mice harbouring the Bmpr2 +/R584X	Cell: 100 µM ataluren overnight; Mice: fed chow supplemented with 0.3% ataluren for two weeks	Treatment with ataluren partially restored BMPR2 protein expression in blood outgrowth endothelial cells; a downstream bone morphogenetic protein signalling target, Id1, was rescued by ataluren treatment. Mutant cells exhibited increased lipopolysaccharide-induced permeability, which was reversed by ataluren treatment. Increased proliferation and apoptosis in R584X blood outgrowth endothelial cel…	2020	Long L, Yang X, Southwood M, et al. Targeting translational read-through of premature termination mutations in BMPR2 with PTC124 for pulmonary arterial hypertension. Pulm Circ. 2020;10(3):2045894020935783.
	Pulmonary arterial hypertension (PAH)	BMPR2 (p.W9X, p.R213X, p.R312X, p.R332X, p.Q433X, p.E845X, Exon 1-8 deletion); SMAD9 (p. R294X)	Two cases: Pulmonary artery endothelial cells (PAECs) and pulmonary artery smooth muscle cells (PASMCs); the remaining five cases: either lymphoblastoid cell lines (LCLs) or late-outgrowth endothelial progenitor cells (L-EPCs)	3, 5, 15, 20 μM ataluren	Ataluren can effectively suppress a high proportion of BMPR2 and SMAD9 nonsense mutations and correct BMP signaling in vitro.	2013	Drake KM, Dunmore BJ, McNelly LN, Morrell NW, Aldred MA. Correction of nonsense BMPR2 and SMAD9 mutations by ataluren in pulmonary arterial hypertension. Am J Respir Cell Mol Biol. 2013;49(3):403-409.
	Monogenetic obesity	MC4R(p.W16X; p.Y35X; p. E61X; p.W258X; p.Q307X)	HEK-293 cells transfected with mutated MC4R vectors	125 μg/mL G418	G418 was not able to restore substantial improvement of Gs and Gq/11 signaling in HEK-293 cells. Readthrough of MC4R stop mutations does not represent a promising treatment strategy	2022	Höpfner F, Paisdzior S, Reininghaus N, et al. Evaluation of Pharmacological Rescue of Melanocortin-4 Receptor Nonsense Mutations by Aminoglycoside. Life (Basel). 2022;12(11):1793.
	Monogenetic obesity	MC4R(p.W16X; p.Y35X; p. E61X; p.Q307X)	Cos-7 cells transfected with mutated MC4R vectors	150 μg/ ml G418, gentamicin, streptomycin hygromycin and puromycin; 7.5, 75 μg/ ml ataluren	For three of the four stop mutations (W16X, Y35X, Q307X), the authors demonstrated aminoglycoside-mediated partial restoration of receptor signal transduction. Remarkably, ataluren-mediated MC4R PTC readthrough could not be confirmed.	2012	Brumm H, Mühlhaus J, Bolze F, et al. Rescue of melanocortin 4 receptor (MC4R) nonsense mutations by aminoglycoside-mediated read-through. Obesity (Silver Spring). 2012;20(5):1074-1081.
	Monogenetic obesity	LEPR W31X; Lepr Y333X； Lepr Y763X	HEK-293 cells transfected with mutated LEPR/Lepr vectors	0-2000 μM gentamicin; 0-100 μM G418; 0-200 μM ataluren	Aminoglycosides, but not ataluren, rescue nonsense mutations in the leptin receptor and in luciferase reporter genes	2017	Bolze F, Mocek S, Zimmermann A, Klingenspor M. Aminoglycosides, but not PTC124 (Ataluren), rescue nonsense mutations in the leptin receptor and in luciferase reporter genes. Sci Rep. 2017;7(1):1020.
	Cystic fibrosis(CF)	Cftr(p. G542X)	1. a CF mouse model carrying the G542X nonsense mutation in Cftr using CRISPR/Cas9 gene editing; 2. intestinal organoids from G542X homozygous mice	1. Mice were intraperitoneal injected G418 on three consecutive days (25mg/kg b.w.); 2. 20-200 μM G418 or 1-20 μM ataluren	G542X CFTR function is restored following pharmacological nonsense mutation readthrough by G418 but not by ataluren	2018	McHugh DR, Steele MS, Valerio DM, et al. A G542X cystic fibrosis mouse model for examining nonsense mutation directed therapies. PLoS One. 2018;13(6):e0199573.
	Cystic fibrosis (CF)	CFTR (p. E60X, p. G542X, p.R1162X, p.W1282X)	Patent's intestinal organoids	100, 200 μM G418, 1, 5 μM ataluren	G418-mediated read-through induced only limited CFTR function, but functional restoration of CFTR by ataluren could not be confirmed. These studies suggest that better read-through agents are needed for robust treatment of nonsense mutations in cystic fibrosis.	2015	Zomer-van Ommen DD, Vijftigschild LA, Kruisselbrink E, et al. Limited premature termination codon suppression by read-through agents in cystic fibrosis intestinal organoids. J Cyst Fibros. 2016;15(2):158-162.
	Progressive familial intrahepatic cholestasis type 2 (PFIC2)	ABCB11 (p.Y354X, p.R415X, p.R470X, p.R1057X, p.R1090X, p.E1302X)	(1) NIH3T3 cells transfected with dual gene reporter system, which contained one of six PTC mutations. (2) HEK293, Can 10, and HepG2 cells transfected with pEGFP-N1 vectors, which contained one of six PTC mutations or a corresponding WT. (3) Madin-Darby canine kidney clones stably expressing rat Bsep and Ntcp	(1) HEK293 cells: gentamicin (400-1200 μg/mL), ataluren (15 μM). (2) Can 10, HepG2 cells: gentamicin (800 μg /mL). (3) Can 10 cells: gentamicin and 4-PB (1mM) and/or UDCA(50M) (4) MDCK clones: gentamicin (800 μg /mL) and 4-PB (1mM)	In NIH3T3, aminoglycosides significantly increased the readthrough level of all mutations studied, while ataluren only slightly increased the readthrough of p.E1302X. Gentamicin induced a readthrough of p.R415X, p.R470X, p.R1057X, and p.R1090X in HEK293 cells. The resulting full-length proteins localized within the cytoplasm, except for BsepR1090X, which was also detected at the plasma membrane o…	2021	Amzal R, Thébaut A, Lapalus M, et al. Pharmacological Premature Termination Codon Readthrough of ABCB11 in Bile Salt Export Pump Deficiency: An In Vitro Study. Hepatology. 2021;73(4):1449-1463.
	Hirschsprung disease (HSCR)	RET (p.Y263X, p.R770X, p.Q860X , p. V778Afs* 1,，p.W85X, p.E252X)	HEK-293 cells transfected with mutated RET vectors	0, 0.4, 0.8, 1.2, 1.6, or 2 mg/ml G418; 0, 2.5, 5, 7.5, 10, or 12.5 µg/ml ataluren	G418 had a significant rescue effect on p.Y263X, whereby all bands for p-RET, p-STAT3, and p-ERK were detectable. In addition, a certain degree of RET activity recovery was also observed. In contrast, the expression levels of the RET full-length proteins for p.R770X, p.Q860X, and p. V778Afs* 1 were not increased by G418, even as the G418 concentration increased. In addition, the RET expression le…	2019	Wang H, Li Q, Zhang Z, Xiao P, Li L, Jiang Q. Functional Studies on Novel RET Mutations and Their Implications for Genetic Counseling for Hirschsprung Disease. Front Genet. 2019;10:924.
	Alpha-1 antitrypsin eficiency (AATD)	SERPINA1 (Q0bolton mutation)	(1) iPSC-derived Q0bolton hepatic cells (2) HEK-293 cells transduced with lentiviral vectors containing M-AAT or Q0bolton-AAT	gentamicin (0.5 mg/ml) or ataluren (0.1, 0.5, 2.5, 12.5, or 62.5 μg/ml).	Through a mechanism involving increased mRNA stability , ataluren treatment of HEK-293 significantly increased Q0bolton-AAT mRNA expression and Q0bolton-AAT truncated protein secretion	2019	Reeves EP, Dunlea DM, McQuillan K, et al. Circulating Truncated Alpha-1 Antitrypsin Glycoprotein in Patient Plasma Retains Anti-Inflammatory Capacity. J Immunol. 2019;202(8):2240-2253.
	BMP4 mutation	BMP4 ( p. Arg198X; p. Glu213X)	(1) 293T/17 cells transfected with mutated BMP4 vectors (2) bmp4st72/+ mutant zebrafish that have p.Glu209* variant	(1) 10, 20 μM ataluren; 48h (2) 1.0, 2.0, 5.0, 10μM ataluren (without dechorionation); 0.25, 0.5 μM ataluren (dechorionation); 3dpf	Treatment with ataluren can rescue bmp4 nonsense variants, but that the degree of rescue may depend on sequence specific factors and the amount of RNA transcript available for rescue	2019	Krall M, Htun S, Slavotinek A. Use of PTC124 for nonsense suppression therapy targeting BMP4 nonsense variants in vitro and the bmp4st72 allele in zebrafish. PLoS One. 2019;14(4):e0212121.
	α-actinin-3 deficiency	ACTN3 (p. R577X)	HEK-293 cells transfected with mutated ACTN3 (577X and 577Xpre) vectors	800 or 1600 μg/ml gentamicin, 400 or 800 μg/ml G418; NMD inhibitor caffeine (10 mM)	Cells treated with aminoglycosides produced exogenous full-length α-actinin-3 protein in X-transfected cells, but not in Xpre-transfected cells. The NMD inhibitor caffeine prevented suppression of Xpre expression and thereby induced production of full-length α-actinin-3 protein in the presence of aminoglycoside. Dministration of ataluren to HEK293 cells did not induce PTC readthrough of the exoge…	2018	Harada N, Hatakeyama A, Okuyama M, et al. Readthrough of ACTN3 577X nonsense mutation produces full-length α-actinin-3 protein. Biochem Biophys Res Commun. 2018;502(3):422-428.
	Werner Syndrome (WS)	WRN (p.S1256X, p.R369X)	Lymphoblastoid cell lines from patients	400 μg/ml gentamicin and streptomycin ; 3.3 μM ataluren; 50 μg/ml G418	Both aminoglycosides (AGs) and ataluren (PTC-124) restored full-length protein expression and WRN functionality.	2015	Agrelo R, Sutz MA, Setien F, et al. A novel Werner Syndrome mutation: pharmacological treatment by read-through of nonsense mutations and epigenetic therapies. Epigenetics. 2015;10(4):329-341.
	Carnitine palmitoyltransferase 1A deficiency	CPT1A (p.R160X)	Patient fibroblasts	5 μM ataluren; 300 μM gentamicin	After both PTC 124 and gentamicin treatment, there was an increase in CPT1 activity in patient fibroblasts to levels that are similar to that of the mild Inuit P479L variant.	2011	Tan L, Narayan SB, Chen J, Meyers GD, Bennett MJ. PTC124 improves readthrough and increases enzymatic activity of the CPT1A R160X nonsense mutation. J Inherit Metab Dis. 2011;34(2):443-447.
	Peroxisome biogenesis disorders (PBDs)	PEX2( p. R119X , p. R125X ); Pex2 (p. R123X); PEX12 (P. R180X)	1. Primary fibroblasts from patients and healthy controls; 2. Pex2 (R123X) null Chinese hamster ovary (CHO) ZR-82 cell line	5, 10, 50 μg/ ml G418; 50, 100, 250 μM ataluren	Dramatic improvements in peroxisomal very long chain fatty acid catabolism and plasmalogen biosynthesis in response to G418 treatments. Cell imaging assays provided complementary confirmatory evidence of improved peroxisome assembly in G418-treated patient fibroblasts. In contrast, no appreciable rescue of peroxisome lipid metabolism or assembly for any patient fibroblast or CHO cell culture trea…	2011	Dranchak PK, Di Pietro E, Snowden A, et al. Nonsense suppressor therapies rescue peroxisome lipid metabolism and assembly in cells from patients with specific PEX gene mutations. J Cell Biochem. 2011;112(5):1250-1258.
	Kabuki syndrome (KS)	Fourteen KMT2D and two KDM6A nonsense mutations	HEK293 cells transfected with mutated KMT2D or KDM6A vectors	600, 800, 1200 µg/ml gentamicin	Both KMT2D and KDM6A nonsense mutations displayed high levels of readthrough in response to gentamicin treatment, paving the way to further studies aimed at eventually treating some Kabuki patients with readthrough inducers.	2014	Micale L, Augello B, Maffeo C, et al. Molecular analysis, pathogenic mechanisms, and readthrough therapy on a large cohort of Kabuki syndrome patients. Hum Mutat. 2014;35(7):841-850.
	Stüve–Wiedemann Syndrome (SWS)	LIFR(c.1789>T, c.2434>T)	Skin fibroblasts from three SWS patients	200 μg / ml, 500 μg / ml gentamicin	High gentamycin concentrations can partially restore functional LIFR protein synthesis in vitro	2010	Bellais S, Le Goff C, Dagoneau N, Munnich A, Cormier-Daire V. In vitro readthrough of termination codons by gentamycin in the Stüve-Wiedemann Syndrome. Eur J Hum Genet. 2010;18(1):130-132. doi:10.1038/ejhg.2009.122
